# Supplementary material for: Facial Indicators of Positive Emotions in Rats
Source: PLoS One. 2016 Nov 30;11(11):e0166446. doi: 10.1371/journal.pone.0166446 (PMC5130214; doi:10.1371/journal.pone.0166446)
Supplement: S1 Dataset — (XLSX) [file pone.0166446.s004.xlsx]

## Sheet: Number of USVs
Rat ID	Positive Treatment USVs	Contrast Treatment USVs
A1	44	0
B4	188	0
C3	82	8
C4	161	0
D2	169	1
D3	112	0
F3	87	0
K2	114	0
M2	170	0
N4	84	0
P1	121	1
P4	109	0
Q2	94	0
S1	109	0
U2	94	6

## Sheet: Quantitative Measures
Photo Number	Rat ID	Treatment	Eye Width (mm)	Eye Height (mm)	Whole Eye Ratio	Eyebrow Height (mm)	Eyebrow Ratio	Eyebrow Angle	Ear Angle
1	N4	Contrast	21.96	20.34	0.92623	27.58	1.25592	45	110.71
3	C3	Contrast	30.72	24.54	0.798828	37.46	1.2194	40	129.36
4	D2	Positive	42.95	34.58	0.805122	48.9	1.13853	41.08	155.91
6	C3	Positive	46.79	45.5	0.97243	58.31	1.24621	37.33	131.12
8	F3	Positive	39.21	36.2	0.923234	40.48	1.03239	34.94	130.17
11	D2	Positive	39.54	35.45	0.89656	51.83	1.31082	45.86	148.43
19	U2	Positive	31.59	33.27	1.05318	46.14	1.46059	46.5	124.28
20	D3	Contrast	34.48	33.59	0.974188	45.45	1.31816	42.54	101.55
22	D3	Positive	44.27	41.43	0.935848	52.84	1.19358	43.83	131.63
26	M2	Contrast	30.38	28.33	0.932521	37.3	1.22778	46.28	99.76
27	D2	Positive	41.18	38.57	0.93662	52.88	1.28412	43.49	151.12
29	A1	Contrast	59.21	66.45	1.12228	86.52	1.46124	46.16	124.84
30	K2	Positive	37.85	34.5	0.911493	46.56	1.23012	48.87	130.65
32	C3	Contrast	28.92	26.8	0.926694	37.67	1.30256	43.61	129.47
33	P4	Positive	48.76	45.68	0.936833	63.48	1.30189	41.9	139.86
34	U2	Contrast	52.41	46.35	0.884373	63.7	1.21542	45.27	113.4
35	B4	Positive	49.76	46.66	0.937701	65.24	1.31109	40.63	132.46
37	Q2	Contrast	32.86	30.85	0.938831	41.84	1.27328	42.38	107.83
38	B4	Contrast	51.86	45.82	0.883533	63.66	1.22754	41.93	119.2
39	C4	Contrast	32.9	30.26	0.919757	38.8	1.17933	45.65	98.13
41	C4	Positive	34.65	31.95	0.922078	45.32	1.30794	41.94	127.51
44	B4	Contrast	49.94	48.18	0.964758	69.09	1.38346	44.71	122.76
46	K2	Positive	36.3	32.62	0.898623	45.01	1.23994	45.71	132.54
48	D3	Contrast	29.72	25.72	0.86541	35.64	1.19919	42.7	109.79
49	P1	Contrast	25.77	22.46	0.871556	31.48	1.22158	38.31	108.51
50	U2	Contrast	52.18	57.08	1.09391	61.08	1.17056	44.31	113.6
51	M2	Contrast	31.51	30.07	0.9543	40.24	1.27705	38.06	101.41
52	M2	Positive	28.4	27.22	0.958451	34.9	1.22887	40.88	122.61
53	F3	Positive	44	34.46	0.783182	50.49	1.1475	38.32	129
54	U2	Positive	33.2	35.22	1.06084	46.08	1.38795	51.96	124.99
56	D3	Positive	42.34	41.2	0.973075	52.09	1.23028	43.8	131.7
60	N4	Contrast	30.77	31.8	1.03347	43.77	1.42249	39.98	107.61
62	A1	Contrast	32.65	27.12	0.830628	40.33	1.23522	40.2	107.08
63	D2	Contrast	63.27	53.79	0.850166	72.33	1.1432	35.77	96.28
64	D3	Contrast	51.12	41.58	0.81338	63.78	1.24765	45.92	123.45
72	U2	Positive	36.82	33.34	0.905486	46.82	1.27159	43.5	127.64
73	C4	Contrast	31.78	30.55	0.961296	41.08	1.29264	38.5	105
75	C4	Positive	27.78	27.55	0.991721	36.01	1.29626	38.35	114.34
77	M2	Positive	28.33	27.32	0.964349	35.22	1.24321	39.53	123.27
78	P1	Positive	27.85	24.92	0.894794	35.02	1.25745	45.01	108.16
81	Q2	Positive	48.45	43.92	0.906502	63.5	1.31063	45.45	122.91
82	K2	Contrast	21.17	21.09	0.996221	31.17	1.47237	40.53	121.62
84	A1	Contrast	68.71	67.78	0.986465	91.46	1.3311	41.87	125.8
88	M2	Positive	27.36	26.94	0.984649	35.65	1.303	35.43	124.1
89	N4	Contrast	34.88	30.2	0.865826	43.39	1.24398	38.39	108.39
93	P1	Contrast	25.43	23.29	0.915847	34.29	1.34841	40.5	111.18
95	P4	Positive	49.81	40.89	0.820919	56.4	1.1323	43.97	135.44
97	P1	Positive	26.79	25.68	0.958567	33.98	1.26838	46.26	106.79
101	B4	Positive	54.39	50.13	0.921677	73.6	1.35319	40.56	130.73
104	P4	Contrast	48.7	44.03	0.904107	50.21	1.03101	39.4	95.76
107	Q2	Positive	45.95	44.18	0.96148	58.73	1.27813	43.91	124.46
108	P1	Positive	29.82	25.58	0.857814	36.41	1.22099	43.23	131.16
109	N4	Positive	39.92	40.75	1.02079	55.57	1.39203	35	136.96
111	S1	Contrast	31.05	31.51	1.01481	43.4	1.39775	41.65	116.97
112	K2	Positive	28.54	24.1	0.844429	31.44	1.10161	38.24	118.77
115	F3	Positive	40.11	36.45	0.908751	50.29	1.2538	37.28	125.85
117	K2	Contrast	22.32	21.95	0.983423	29.11	1.30421	42.21	120.95
118	C3	Contrast	29.96	27.73	0.925567	40.16	1.34045	44.59	150.05
119	K2	Contrast	20.25	20.81	1.02765	29.49	1.4563	42.28	120.62
120	B4	Contrast	46.03	39.4	0.855964	65.28	1.41821	39.34	116.23
124	N4	Positive	38.79	43.45	1.12013	58.37	1.50477	36.68	135.09
130	D2	Contrast	51.07	48.61	0.951831	63.7	1.24731	38.36	103.21
131	P4	Contrast	38.82	34.05	0.877125	44.85	1.15533	36.89	99
134	A1	Positive	43.48	37.91	0.871895	56.09	1.29002	40.01	114.93
136	A1	Positive	47.53	39.52	0.831475	57.19	1.20324	35.88	113.36
139	D3	Positive	40.24	39.2	0.974155	55.2	1.37177	43.78	128.71
140	U2	Contrast	49.4	45.58	0.922672	53.17	1.07632	44.15	114.05
145	D2	Positive	38.3	37.36	0.975457	53.13	1.38721	45.77	138.7
148	S1	Contrast	32.46	31.47	0.969501	43.76	1.34812	38.02	120.7
149	P4	Positive	40.35	36.31	0.899876	53.33	1.32169	48.6	121.98
150	A1	Positive	44.02	40.64	0.923217	55.83	1.26829	40.22	113.84
151	N4	Positive	51.85	41.41	0.79865	57.83	1.11533	36.27	132.09
152	Q2	Contrast	40.55	40.75	1.00493	54.77	1.35068	41.03	99.22
154	F3	Contrast	38.47	37.4	0.972186	53.3	1.3855	37.42	112.34
156	Q2	Positive	46.06	46.13	1.00152	65.05	1.41229	42.2	125.22
157	M2	Contrast	29.35	28.58	0.973765	38.14	1.29949	39.26	103.4
161	D3	Contrast	28.48	26.61	0.93434	35.25	1.23771	39.45	105.79
164	A1	Contrast	31.91	28.05	0.879035	39.51	1.23817	37.57	105.82
166	K2	Contrast	21.19	21.4	1.00991	29.45	1.38981	39.54	122.01
170	C3	Positive	49.23	46.3	0.940483	58.54	1.18911	41.11	130.89
171	B4	Positive	51.18	45.17	0.882571	65.63	1.28234	34.21	131.73
173	Q2	Positive	45.97	46.95	1.02132	60.33	1.31238	38.33	123.28
174	S1	Contrast	33.99	32.12	0.944984	43.26	1.27273	49.28	116.41
175	D2	Contrast	57.55	48.28	0.838923	73.23	1.27246	37.35	99.65
177	U2	Contrast	44.68	42.2	0.944494	59.58	1.33348	39.21	120.39
179	N4	Contrast	30.04	29.89	0.995007	39.47	1.31391	37.66	108.72
181	P4	Contrast	33.82	33.02	0.976345	46.45	1.37345	41.45	125.8
182	F3	Contrast	21.18	22.27	1.05146	32.94	1.55524	38.63	115.53
183	P1	Contrast	25.77	23.28	0.903376	30.05	1.16608	40.48	108.55
185	C4	Contrast	28.22	28.58	1.01276	41.65	1.4759	39.46	95.54
186	B4	Positive	54.4	51.35	0.943934	73.16	1.34485	36.46	131.28
190	P1	Contrast	24.85	26.21	1.05473	35.15	1.41449	43.5	133.33
192	K2	Positive	25.89	23.21	0.896485	31.7	1.22441	38.93	116.54
193	S1	Positive	24.7	22.77	0.921862	30.69	1.24251	38.58	119.89
194	D3	Positive	41.29	21.18	0.512957	53.63	1.29886	42.21	128.05
198	C4	Contrast	30.7	28.26	0.920521	39.59	1.28958	42.47	97.64
199	S1	Contrast	30.7	29.69	0.967101	42.45	1.38274	43.32	119.02
200	F3	Positive	36.62	33.63	0.918351	49.95	1.36401	41.38	128.77
201	F3	Contrast	36.05	32.27	0.895146	47.56	1.31928	37.16	103.54
202	C4	Positive	35.6	31.84	0.894382	43.83	1.23118	39.86	125.52
204	Q2	Contrast	41.79	40.66	0.97296	54.66	1.30797	40.05	108.32
206	D2	Contrast	56.88	50.88	0.894515	68	1.1955	42.22	98.84
208	P4	Contrast	45.51	44.12	0.969457	58.57	1.28697	38.85	99.44
210	B4	Contrast	54.22	45.03	0.830505	65.37	1.20564	41.55	123.46
212	P1	Positive	24.37	22.89	0.93927	33.61	1.37915	41.4	107.73
213	C3	Contrast	31.04	26.87	0.865657	36.49	1.17558	41.41	131.67
216	A1	Positive	44.11	40.58	0.919973	56.09	1.27159	36.9	111.31
217	M2	Positive	26.02	27.29	1.04881	34.26	1.31668	36.09	122.81
218	P4	Positive	38.1	36.05	0.946194	52.63	1.38136	45.83	128.93
223	S1	Positive	31.9	31.27	0.980251	41.18	1.29091	37.83	128.53
226	S1	Positive	30.71	29.82	0.971019	40.78	1.32791	37.96	129.72
227	F3	Contrast	22.97	21.91	0.953853	32.56	1.4175	40.52	116.49
228	C4	Positive	26.13	27.55	1.05434	35.92	1.37467	38.68	110.11
229	N4	Positive	39.67	40.55	1.02218	55.09	1.38871	39.03	133.51
232	Q2	Contrast	31.88	29.99	0.940715	41.63	1.30583	39.53	103.58
233	M2	Contrast	26.47	28.12	1.06233	37.95	1.4337	41	97.47
234	U2	Positive	31.64	33.11	1.04646	44.05	1.39223	45.86	127.78
236	S1	Positive	31.74	33	1.0397	44.42	1.3995	40.22	130.33

## Sheet: Qualitative Measures
Photo Number	Rat ID	Treatment	RGS Orbital	RGS Nose/Cheek	RGS Ears	RGS Whiskers	Nictitating Membrane	Ear Colour
2	C4	Contrast	0	0	1	0	0	0
5	F3	Contrast	0	0	0	0	0	1
7	A1	Positive	0	0	0	0	0	2
9	N4	Contrast	0	0	0	0	0	1
10	N4	Positive	0	0	0	0	1	2
12	Q2	Positive	0	0	0	0	1	2
13	D2	Contrast	0	0	0	0	1	1
14	C3	Positive	0	0	0	0	2	2
15	N4	Contrast	0	0	0	0	1	1
16	C4	Positive	0	0	0	0	0	2
17	M2	Positive	0	0	0	0	1	2
18	P4	Positive	0	0	0	0	1	1
21	K2	Positive	0	0	0	0	1	2
23	A1	Contrast	0	0	0	0	0	0
24	Q2	Contrast	0	0	1	0	1	0
25	P4	Contrast	0	0	0	0	1	0
28	B4	Contrast	0	0	0	0	0	2
31	Q2	Positive	0	0	0	0	1	2
36	M2	Contrast	0	0	0	0	0	1
40	F3	Contrast	0	0	0	0	0	1
42	C4	Positive	0	0	0	0	0	2
43	P1	Contrast	0	0	0	0	0	0
45	S1	Positive	0	0	0	0	1	2
47	D2	Contrast	0	0	0	0	1	2
55	K2	Contrast	0	0	0	0	0	0
57	N4	Positive	0	0	0	0	1	1
58	D3	Contrast	0	0	0	0	0	1
59	C3	Contrast	0	0	0	0	0	1
61	M2	Contrast	0	0	0	0	0	1
65	F3	Contrast	0	0	0	0	0	2
66	U2	Positive	0	0	0	0	0	2
67	D2	Positive	0	0	0	0	0	2
68	D3	Positive	0	0	0	0	1	1
69	K2	Contrast	0	0	0	0	0	0
70	D3	Positive	0	0	0	0	0	1
71	N4	Positive	0	0	0	0	2	2
74	P1	Contrast	0	0	0	0	0	1
76	M2	Contrast	0	0	0	0	0	0
79	A1	Positive	0	0	0	0	1	1
80	N4	Contrast	0	0	0	0	0	0
83	B4	Contrast	0	0	0	0	1	1
85	B4	Contrast	0	0	0	0	1	1
86	F3	Positive	0	0	0	0	0	2
87	M2	Positive	0	0	0	0	1	2
90	S1	Contrast	0	0	0	0	0	0
91	D2	Positive	0	0	0	0	0	0
92	U2	Contrast	0	0	2	0	2	0
94	S1	Positive	0	0	0	0	1	2
96	S1	Contrast	0	0	0	0	1	0
98	F3	Positive	0	0	0	0	0	2
99	F3	Positive	0	0	0	0	0	2
100	Q2	Contrast	0	0	0	0	0	0
102	P1	Positive	0	0	0	0	0	2
103	K2	Contrast	0	0	0	0	2	1
105	D3	Positive	0	0	0	0	1	1
106	P1	Positive	0	0	0	0	1	1
110	M2	Positive	0	0	0	0	1	2
113	C4	Contrast	0	0	1	0	2	0
114	B4	Positive	0	0	0	0	2	2
116	B4	Positive	0	0	0	0	2	2
121	S1	Positive	0	0	0	0	1	2
122	P4	Positive	0	0	0	0	0	1
123	D2	Positive	0	0	0	0	0	2
125	K2	Contrast	0	0	0	0	2	0
126	B4	Positive	0	0	0	0	2	2
127	C4	Positive	0	0	0	0	0	2
128	P1	Positive	0	0	0	0	0	2
129	B4	Contrast	0	0	0	0	0	1
132	P4	Contrast	0	0	0	0	1	1
133	Q2	Positive	0	0	0	0	1	1
135	F3	Positive	0	0	0	0	0	2
137	D3	Positive	0	0	0	0	0	0
138	C3	Contrast	0	0	0	0	1	0
141	P4	Positive	0	0	0	0	1	2
142	Q2	Contrast	0	0	1	0	0	0
143	U2	Positive	0	0	0	0	1	2
144	S1	Contrast	0	0	0	0	0	1
146	U2	Positive	0	0	0	0	1	1
147	N4	Contrast	0	0	0	0	0	0
153	C3	Contrast	0	0	0	0	1	0
155	P1	Contrast	0	0	0	0	0	0
158	Q2	Positive	0	0	0	0	1	1
159	A1	Contrast	0	0	0	0	1	0
160	C4	Contrast	0	0	1	0	1	0
162	K2	Positive	0	0	0	0	0	2
163	D3	Contrast	0	0	0	0	0	0
165	A1	Positive	0	0	0	0	0	2
167	D3	Contrast	0	0	0	0	1	1
168	P1	Contrast	0	0	0	0	0	0
169	P4	Positive	0	0	0	0	1	1
172	D2	Contrast	0	0	0	0	1	1
176	D2	Positive	0	0	0	0	0	2
178	B4	Positive	0	0	0	0	2	2
180	C4	Positive	0	0	0	0	0	2
184	S1	Positive	0	0	0	0	1	2
187	K2	Positive	0	0	0	0	0	2
188	A1	Positive	0	0	0	0	0	1
189	C3	Contrast	0	0	0	0	0	0
191	P4	Contrast	0	0	0	0	1	1
195	S1	Contrast	0	0	0	0	0	0
196	C4	Contrast	0	0	1	0	1	0
197	D3	Contrast	0	0	0	0	1	0
203	U2	Contrast	0	0	2	0	2	0
205	D2	Contrast	0	0	0	0	1	1
207	A1	Contrast	0	0	0	0	1	2
209	C3	Positive	0	0	0	0	1	2
211	C3	Positive	0	0	0	0	1	2
214	M2	Positive	0	0	0	0	1	2
215	K2	Positive	0	0	0	0	0	2
219	A1	Contrast	0	0	0	0	0	0
220	N4	Positive	0	0	0	0	1	1
221	U2	Positive	0	0	0	0	1	2
222	Q2	Contrast	0	0	0	0	0	1
224	M2	Contrast	0	0	0	0	0	1
225	F3	Contrast	0	0	0	0	1	1
230	P4	Contrast	0	0	0	0	0	0
231	P1	Positive	0	0	0	0	2	1
235	C3	Positive	0	0	0	0	1	2
